# Supplementary material for: Nipagin-Functionalized Porphyrazine and Phthalocyanine—Synthesis, Physicochemical Characterization and Toxicity Study after Deposition on Titanium Dioxide Nanoparticles P25
Source: Molecules. 2021 May 1;26(9):2657. doi: 10.3390/molecules26092657 (PMC8124671; doi:10.3390/molecules26092657)
Supplement: Supplementary file 1 [file molecules-26-02657-s001.zip]

Archive with 1 entries (1 files):
- molecules-1168740-supplementary.pdf
